# Supplementary material for: Knowledge on Cervical Cancer Services and Associated Risk Factors by Health Workers in the Eastern Cape Province
Source: Healthcare (Basel). 2023 Jan 21;11(3):325. doi: 10.3390/healthcare11030325 (PMC9914601; doi:10.3390/healthcare11030325)
Supplement: Supplementary file 1 [file healthcare-11-00325-s001.zip]

Archive with 1 entries (1 files):
- healthcare-2063857-supplementary.pdf
